# Supplementary material for: Machine Learning-Driven Consensus Modeling for Activity Ranking and Chemical Landscape Analysis of HIV-1 Inhibitors
Source: Pharmaceuticals (Basel). 2025 May 13;18(5):714. doi: 10.3390/ph18050714 (PMC12115078; doi:10.3390/ph18050714)
Supplement: Supplementary file 1 [file pharmaceuticals-18-00714-s001.zip]

Archive with 2 entries (2 files):
- Supplementary Figures.pptx
- Supplementary_Table.pdf
